# Supplementary material for: Epigenomic analysis identifies DTP subpopulation using HOPX to develop targeted therapy resistance in lung adenocarcinoma
Source: iScience. 2025 Apr 13;28(5):112387. doi: 10.1016/j.isci.2025.112387 (PMC12063144; doi:10.1016/j.isci.2025.112387)
Supplement: Table S3. Signature genes of PC9 DTP clusters revealed by scATAC-seq, related to Figure 1 [file mmc2.xlsx]

## Sheet: Sheet1
PC9-DTP-cluster5-signature gene	PC9-DTP-cluster5-signature gene (protein coding gene)	PC9-DTP-cluster6-signature gene	PC9-DTP-cluster6-signature gene (protein coding gene)
COL5A1	COL5A1	KRTAP10-7	KRTAP10-7
LOC221122	STXBP6	LINC01587	OR52K2
STXBP6	ITGB6	OR52K2	GFRA4
MIR8073	AMOTL2	GFRA4	TPPP2
ITGB6	COL4A2	TPPP2	SPINK8
AMOTL2	CD82	SPINK8	TFF2
COL4A2	TNIK	TFF2	RTCB
CD82	CD47	RTCB	ODF3L2
MIR569	TSPAN18	ODF3L2	HP
TNIK	KALRN	MIR770	TLR8
CD47	ABCC3	HP	GALR3
TSPAN18	CAP2	TLR8	PLA2G5
KALRN	GSK3B	GALR3	CXCR2
ABCC3	TP53I11	MIR298	FGF13
CAP2	RYK	PLA2G5	FBP2
GSK3B	SLC9A9	CXCR2	CHIA
TP53I11	PGPEP1L	FGF13	IL1RL1
RYK	HACD2	FBP2	TTC3
SLC9A9	PLD1	CHIA	POLR2E
PGPEP1L	PRDM11	IL1RL1	OR7C1
IL12A-AS1	FAM43A	TTC3	TFF1
HACD2	IFT122	POLR2E	GLYATL3
PLD1	CNBP	OR7C1	IGLL5
PRDM11	TNNT2	TFF1	CYP27A1
FAM43A	TENM2	GLYATL3	OR52K1
IFT122	CCDC191	IGLL5	CDC34
LINC00885	ADAMTS17	CYP27A1	DCHS1
MIR373	MGLL	OR52K1	FAM3B
CNBP	QTRT2	LOC171391	JAM2
TNNT2	CLSTN2	CDC34	MMEL1
IQCJ-SCHIP1-AS1	ITGB5	DCHS1	OR10A6
TENM2	TMEM45A	FAM3B	KRT4
GATA2-AS1	RBMS1	MIR4436A	SEC14L3
CCDC191	SLCO2A1	LINC01614	ARL16
ADAMTS17	RAB5A	LINC01963	TRIQK
MGLL	CDV3	LOC101928797	CXCR4
QTRT2	NCR1	JAM2	KRT82
CLSTN2	RCCD1	MIR4265	APOBEC3A
ITGB5	TMCC1	MMEL1	A2M
TMEM45A	RARRES1	OR10A6	UBASH3A
RBMS1	NEUROG2	KRT4	CCKBR
SLCO2A1	SLC12A8	CASC20	GRAP2
LINC00882	SSR3	LINC00939	LGI2
RAB5A	ECE2	SEC14L3	CBY1
CDV3	MYL7	ARL16	IL1RL2
MIR4472-2	GPR156	TRIQK	CEACAM6
NCR1	GNPDA1	CXCR4	EVL
RCCD1	EIF5A2	KRT82	FATE1
TMCC1	CCDC80	APOBEC3A	IL18R1
LINC00842	PLXNA1	MIR3679	SCG5
RARRES1	ANAPC13	MIR95	GRPEL1
NEUROG2	RSRC1	A2M	PIGP
SLC12A8	DCAF5	UBASH3A	PLCD4
SSR3	NLRP12	CCKBR	SERPINB4
ECE2	IL16	GRAP2	CD93
MYL7	COL26A1	LGI2	FUT3
LINC01359	ATP1B3	CBY1	CYP2R1
EGFR-AS1	MCM2	IL1RL2	LDB2
C3orf56	DZIP1L	LINC00709	IL36B
GPR156	TNC	CEACAM6	SMTNL1
LINC01840	EPHB1	EVL	LYG2
LINC01565	BPIFA2	LOC101928844	SPON1
MIR372	ZNF90	FATE1	PSMG1
GNPDA1	PIK3CB	KC6	MFSD10
EIF5A2	TFDP2	IL18R1	ICMT
CCDC80	PCDH15	LINC01969	DEGS2
PLXNA1	SHOX2	SCG5	CPLX4
MYLK-AS1	CISD2	MEG9	HSPB8
ANAPC13	PRG2	MIR802	PKP3
LINC01210	PFN2	GRPEL1	TCN2
RSRC1	ERAP1	PIGP	EXOC1L
DCAF5	HEG1	PLCD4	SERPINB13
NLRP12	ANKUB1	SERPINB4	XRCC5
LINC01169	WWTR1	CPEB2-DT	CD38
LINC01619	RHOU	LINC01085	MISP
LOC105377448	TIMMDC1	LOC101928386	TBATA
IL16	NXPE3	CD93	RASSF7
COL26A1	MOB3B	MIR296	OR5P3
ATP1B3	KANK4	FUT3	APOBEC3A_B
MCM2	TYK2	FAM99A	PRF1
ZNF664-RFLNA	MBD4	CYP2R1	HHIPL1
DZIP1L	NME9	HORMAD2-AS1	ATP1A4
H1FX	RFC4	MIR675	TDRD9
CEBPA-DT	ZBTB38	LDB2	SLC30A2
TNC	RASGRF2	IL36B	PLPP2
EPHB1	SNAPC1	SMTNL1	TOLLIP
BPIFA2	CAMK2N2	MIR3667	GSTM1
ZNF90	SEC22A	LYG2	PHLDA2
LINC01391	XKR7	SPON1	EDAR
PIK3CB	FAM9C	ATP5MPL	SMIM31
TFDP2	GYG1	PSMG1	PFKL
LINC01270	MED18	MFSD10	BCL11B
PCDH15	MOSMO	ICMT	CCNK
LINC02016	NDFIP1	LOC101927845	COX5B
SHOX2	ERICH6	DEGS2	CHST10
CISD2	SYNJ2	CPLX4	LMNTD2
PRG2	EXO1	LL22NC01-81G9.3	MPPED1
BORCS8-MEF2B	NTRK2	HSPB8	CRIP2
FAM169B	C3orf62	LOC283299	CNGA3
PFN2	INSRR	PKP3	DSCAM
LINC01983	FIBP	LINC01679	NIPAL1
MIR6739	CCNYL1	SNORA3A	GPR132
ERAP1	STAG1	WARS	ZAP70
HEG1	SCAMP3	TCN2	TSSC4
ISY1-RAB43	HCRTR1	EXOC1L	SLC5A3
LOC285889	C1QA	FAM153C	IL1R2
ANKUB1	MDGA2	SERPINB13	AMPD3
WWTR1	TRAPPC11	XRCC5	MX2
RHOU	TMEM39A	JAKMIP2-AS1	CYP4F12
LINC01693	GTF2E1	CD38	TJAP1
MIR6512	RNF13	MISP	PERM1
LINC02401	ZFAND4	LOC100506271	TEKT4
TIMMDC1	DPF3	LOC100506403	SERPINB2
NXPE3	OSBPL11	TBATA	NUDT14
TMEM14EP	VGLL2	MIR6803	LIG3
LOC101928020	HTR3D	RASSF7	OR10H2
LOC102724511	HCN1	OR5P3	CXCL17
MIR371A	MITF	FRGCA	SREBF2
MIR6851	EPHA6	APOBEC3A_B	SLC25A1
MOB3B	ZNF664	PRF1	CNGA1
KANK4	TRMT10C	HHIPL1	TOM1
TYK2	BTD	ATP1A4	GGA1
MBD4	CCDC85B	ZNF295-AS1	SRRM4
NME9	SLC12A7	TDRD9	SON
RFC4	DGKG	SLC30A2	ANXA1
ZBTB38	TM2D1	LINC01423	RFTN2
RASGRF2	POGLUT1	MIR8067	PLXNB2
SNAPC1	PCCB	PLPP2	MARCO
LINC01821	RPN1	TOLLIP	FAM227A
CAMK2N2	PIK3R5	GSTM1	EFCAB6
NPHP3-AS1	MLNR	ZNF426-DT	PDE3B
SEC22A	TNF	PHLDA2	TNIP2
XKR7	MAD2L1	UMODL1-AS1	CALCB
LINC02044	CELF4	EDAR	RFX8
FAM9C	MAP6D1	PCDHAC2	PDE9A
GYG1	RBM27	SMG1P3	EVA1C
RNF144A-AS1	ISY1	MIR6765	CYP46A1
MED18	SEMA5B	SMIM31	IFNAR2
MOSMO	SMC6	PFKL	COX6B2
MIR1468	PDIA5	BCL11B	SETD3
NDFIP1	NCK1	CCNK	TERB2
ERICH6	CATSPER1	COX5B	TPGS1
SYNJ2	BORCS8	DSCAM-AS1	GPX4
LOC154449	RPS17	CHST10	WBP2NL
EXO1	SMC3	LINC00334	APOBEC3H
NTRK2	C4orf45	LMNTD2	N4BP2
C3orf62	GMIP	MPPED1	GPAT2
INSRR	PDZD9	CRIP2	INPP4A
FIBP	ZBTB11	LINC01520	ESX1
CCNYL1	BEND7	CNGA3	RTL6
STAG1	SLC41A3	DSCAM	LRRC8A
MIR4785	SLC2A2	NIPAL1	AGPAT3
SCARNA7	LSG1	GPR132	FGF16
SCAMP3	IL7R	ZAP70	MAP3K19
LINC02126	TLL2	TSSC4	SH3BP2
HCRTR1	ATP13A2	HTT-AS	ELFN2
C1QA	HCAR3	SLC5A3	TMEM259
MDGA2	MYL6B	LINC01921	MORC2
MIR3689F	KANSL1L	IL1R2	PNPLA2
TRAPPC11	PTPRD	LENG8-AS1	CLIC3
TMEM39A	ACP4	AMPD3	GCAT
GTF2E1	COQ10A	MX2	CYTH4
RNF13	KANK3	CYP4F12	COL6A2
SENCR	MICU1	TJAP1	DYNAP
ZFAND4	EPOR	PERM1	CDC42EP1
DPF3	SRP72	TEKT4	TSPAN32
COL4A2-AS2	C3orf14	SERPINB2	CDK8
OSBPL11	FAM162A	NUDT14	REV1
VGLL2	BPIFB4	LIG3	MGAT3
HTR3D	GRK7	OR10H2	TRABD
HCN1	ZNF230	CXCL17	ZSWIM7
MITF	SDHB	SREBF2	KCNQ3
EPHA6	CLDN18	SLC25A1	GPR85
ZNF664	SENP8	CNGA1	FBXO4
TRMT10C	MED13	TOM1	PROM2
BTD	ADGRB3	LOC105370024	CNDP1
CCDC85B	LTO1	GGA1	GART
SLC12A7	SLC9B2	SRRM4	TRIM3
LINC01124	SOX3	SON	BTBD6
DGKG	ALG3	ANXA1	YWHAH
TM2D1	IFI44	C22orf34	KCNIP3
POGLUT1	TSC22D2	RFTN2	PID1
PCCB	ZNF605	PLXNB2	CBX6
RPN1	TMEM258	MARCO	RNF185
C5orf17	APBB1IP	FAM227A	GPR6
PIK3R5	CLDN22	EFCAB6	ST6GALNAC1
MLNR	TEKT5	PDE3B	MZT2A
TNF	SERPINA12	TNIP2	MALL
MAD2L1	GPR135	CALCB	ATG9A
LOC105372440	MSMO1	RFX8	EVC2
CELF4	TIMM10	PDE9A	MGAT5
MAP6D1	SMIM8	NOP14-AS1	SH3BP1
RBM27	CEP63	EVA1C	MOB2
ISY1	SCD5	CYP46A1	DNAL4
MIR578	LMBRD2	IFNAR2	TRMT44
SEMA5B	RTN4RL2	COX6B2	MRPS6
SMC6	PIANP	SETD3	CPD
PDIA5	SNX11	TERB2	KCNJ18
LOC101928063	NR2E3	TPGS1	PVALB
NCK1	COX5A	GPX4	ALPI
CATSPER1	EIF2B4	WBP2NL	TMEM127
ARHGEF26-AS1	WDR49	APOBEC3H	TST
BORCS8	SORCS1	N4BP2	ENTPD3
RPS17	NR2F2	GPAT2	HYAL4
SMC3	MEF2B	TAPT1-AS1	CHPF
C4orf45	STRIP1	INPP4A	TCF25
GMIP	EQTN	ESX1	RNF181
PDZD9	TRMT11	RTL6	ADGRA3
ZBTB11	CENPF	LRRC8A	FAM124B
BEND7	ENAH	AGPAT3	TXNDC17
SLC41A3	TM4SF1	FGF16	FGFR3
SLC2A2	SHROOM4	MAP3K19	SUN2
LSG1	GPR83	SH3BP2	ABCG1
TM4SF1-AS1	WIPI2	PCAT1	TLR1
IL7R	ECT2	ELFN2	SYT8
TLL2	PI15	TMEM259	ERCC3
LOC102546299	BRINP2	MORC2	SOCS6
ATP13A2	ATRAID	PNPLA2	CRELD2
NCK1-DT	MAGEA3	CLIC3	WNT10A
HCAR3	ELOA	GCAT	KIAA0232
MYL6B	NUDT16	CYTH4	KLHL12
KANSL1L	SLC5A6	C22orf24	CIAO1
PTPRD	ADAMTS10	COL6A2	FAM83E
MIR4318	WDR46	DYNAP	CEACAM3
ACP4	ZC3HC1	MRVI1-AS1	ELMOD3
COQ10A	AQP11	CDC42EP1	MED16
LINC00687	YJEFN3	RASGRF2-AS1	LYZL2
KANK3	CPE	TSPAN32	DMC1
MICU1	AURKB	CDK8	CNN2
MIR9-3	GHR	REV1	HS6ST1
EPOR	FBN3	SALRNA3	MPST
SRP72	PUS7	MGAT3	DNAJB2
C3orf14	TLCD2	TRABD	CPEB2
FAM162A	MASP2	ZSWIM7	CSF2RB
BPIFB4	LRRC58	KCNQ3	TBC1D22A
LINC01590	TTC13	GPR85	JAG2
H1FX-AS1	TAS2R30	FBXO4	ACOXL
GRK7	TMIGD2	PROM2	OTOP1
ZNF230	CHRD	CNDP1	SH3RF3
MIR5706	RSPH6A	GART	MERTK
PCDHGA6	PRG3	TRIM3	PEA15
SDHB	CCT3	SNORA37	N4BP3
CLDN18	REEP2	BTBD6	BIK
SENP8	TSPAN3	LINC00607	SFT2D3
MED13	GEN1	YWHAH	RAC2
ADGRB3	SENP7	KCNIP3	BRF1
NDST1-AS1	RLF	PID1	FGFBP1
LTO1	OAS3	CBX6	HNMT
PCDHGB3	TACO1	RNF185	FOXB1
MIR1469	TGM1	GPR6	LYPD2
SLC9B2		ST6GALNAC1	SBF1
SOX3		MZT2A	SAA4
LOC339874		MALL	REEP1
ALG3		ATG9A	MUC5B
IFI44		EVC2	TMEM198
LINC01192		LINC02359	USP25
TSC22D2		MGAT5	SNCG
ZNF605		SH3BP1	GDF15
TMEM258		MOB2	F10
APBB1IP		DNAL4	IL37
CLDN22		TRMT44	SMIM21
TEKT5		MRPS6	TMEM50B
SERPINA12		CPD	FAM216B
GPR135		KCNJ18	CCDC85C
CCDC58		PVALB	PNPLA3
MSMO1		ALPI	CIITA
TIMM10		DKFZP434H168	HMGN1
SMIM8		TMEM127	YY1
CEP63		TST	KLHL5
TENM3-AS1		ENTPD3	TMPRSS6
SCD5		HYAL4	CFLAR
PCDHGB2		CHPF	TFCP2L1
LMBRD2		TCF25	FAHD2A
PCDHGA5		RNF181	SYNJ1
RTN4RL2		MIR573	CXCR5
PIANP		LOC100996693	IGF2
RPS6KA2-IT1		ADGRA3	MAL
SNX11		FAM124B	SMTN
NR2E3		TXNDC17	TUSC3
MIR7843		FGFR3	CACNA1I
COX5A		SUN2	ATIC
EIF2B4		ABCG1	TSPAN11
WDR49		TLR1	UPK3A
SORCS1		LOC101928988	BEGAIN
NR2F2		H1F0	RNF39
MEF2B		SYT8	TMEM179
STRIP1		ERCC3	XRCC6
EQTN		SOCS6	RPL18
TRMT11		CRELD2	WDR25
CENPF		WNT10A	AGXT2
ENAH		PCDHAC1	MSANTD1
SNORA38B		KIAA0232	SPO11
TM4SF1		KLHL12	CCDC149
SHROOM4		CIAO1	MUC6
LIFR-AS1		FAM83E	CST5
GPR83		LINC02298	GRAMD4
TM4SF19-TCTEX1D2		MIR4266	GMPPA
ARHGAP31-AS1		CEACAM3	XPNPEP3
WIPI2		LINC00898	PNPLA5
SLFNL1-AS1		MIR2114	SYNGR1
ECT2		ELMOD3	SPRR3
MIR548AO		MEG3	DYNLRB1
PI15		MED16	ALG10B
BRINP2		LYZL2	FAM178B
PCDHGA7		DMC1	SPHK2
SNORD11		CNN2	HORMAD2
ATRAID		LOC101927131	CACNG2
MAGEA3		LOC729867	RBFA
ELOA		HS6ST1	TMBIM1
NUDT16		MPST	KLHL40
SLC5A6		DNAJB2	ZNF2
ADAMTS10		CPEB2	SLC9A4
LOC101926913		CSF2RB	IFNGR2
SCARNA23		TBC1D22A	PHACTR3
PCDHGA1		JAG2	CELSR1
LOC101928530		MIR548AA2	SLC50A1
LINC02254		ACOXL	COL4A3
WDR46		OTOP1	HS3ST1
PCDHGB1		SH3RF3	IL1R1
PCDHGA4		MERTK	EIF3D
ZC3HC1		PEA15	SCUBE2
AQP11		N4BP3	TXN2
YJEFN3		CD81-AS1	NPAS2
CPE		BIK	FBN1
AURKB		SFT2D3	SIGLEC15
GHR		RAC2	TMEM37
FBN3		LINC00638	EIF5B
PUS7		BRF1	C2orf92
PCDHGB4		FGFBP1	TBC1D14
LINC00440		HNMT	CNIH3
TLCD2		FOXB1	MUC2
MASP2		LYPD2	TMEM121
LRRC58		SBF1	NMU
TTC13		C9orf66	TRHDE
SYNJ2-IT1		SAA4	OCIAD2
TAS2R30		REEP1	TMEM86A
TMIGD2		LINC-ROR	POLR1D
CHRD		MUC5B	TXNDC9
MIR6506		TMEM198	THEM6
RSPH6A		USP25	RMDN1
PRG3		SNCG	NOL12
CCT3		LOC400706	C8orf74
MIR4456		LINC01251	TMEM129
REEP2		GDF15	PIM3
TSPAN3		F10	VAPB
GEN1		IL37	OR13A1
PCDHGA2		SMIM21	TIMP3
SMAD1-AS1		NIFK-AS1	TSGA10
SENP7		TMEM50B	SH3TC1
RLF		FAM216B	PBOV1
OAS3		CCDC85C	C1QL2
TACO1		PNPLA3	RPS13
TGM1		CIITA	GTPBP1
		HMGN1	EPB41L5
		YY1	ATP6V1B1
		KLHL5	OSBPL10
		TMPRSS6	LENG9
		CFLAR	SNU13
		TFCP2L1	SPATS2L
		FAHD2A	DEPDC5
		SYNJ1	MAFF
		CXCR5	RFFL
		IGF2	JOSD1
		MAL	RBPJ
		SMTN	HNF1B
		TUSC3	UTP11
		CACNA1I	ETS2
		ATIC	APOBEC3B
		C17orf51	JUNB
		TSPAN11	MAIP1
		UPK3A	RELL1
		BEGAIN	NECTIN4
		RNF39	TIGD5
		TMEM179	MYH9
		LOC101927513	AMER3
		XRCC6	TUBA4A
		FAM71E2	RNF215
		RPL18	AMN
		WDR25	GSTA3
		AGXT2	PLA2G4E
		MSANTD1	CARD19
		SPO11	HLCS
		PCDHA13	PF4
		LINC01182	ERV3-1
		CCDC149	NETO1
		MUC6	MAP3K2
		CST5	CSNK1E
		GRAMD4	CXXC1
		GMPPA	PSMA1
		XPNPEP3	TMEM163
		PNPLA5	CEP170B
		SYNGR1	ZNF117
		SPRR3	PAK4
		DYNLRB1	FBLN1
		ALG10B	TEDC1
		MIR361	CERK
		LOC101927157	LIMK2
		FAM178B	IFT27
		SPHK2	LMAN1
		PCDHA12	CCR2
		HORMAD2	IL20RA
		CACNG2	MTFP1
		RBFA	IGSF5
		TMBIM1	EXOC5
		KLHL40	SPATC1L
		LOC101928269	BMP2
		ZNF2	SLC2A9
		PCDHA7	RMND5B
		PCDHA11	CRIP1
		SLC9A4	BLOC1S4
		IFNGR2	APP
		FAM86EP	RPIA
		PHACTR3	SEC14L2
		CELSR1	WFS1
		LINC01411	CPNE3
		SLC50A1	CDCA4
		COL4A3	PPP6R1
		HS3ST1	TMEM87B
		IL1R1	C2orf15
		EIF3D	SLC22A18
		PCDHA6
		SCUBE2
		TXN2
		LINC00504
		PCDHA10
		NPAS2
		RAD51L3-RFFL
		PCDHA5
		FBN1
		SIGLEC15
		LOC102724957
		PCDHA9
		PCDHA8
		TMEM37
		EIF5B
		C2orf92
		TBC1D14
		CNIH3
		MUC2
		RBFADN
		TMEM121
		NMU
		TRHDE
		TPTEP2-CSNK1E
		OCIAD2
		TMEM86A
		TEX41
		POLR1D
		TRIM31-AS1
		TXNDC9
		THEM6
		RMDN1
		NOL12
		C8orf74
		PCDHA4
		TMEM129
		MIR6732
		PIM3
		VAPB
		OR13A1
		TIMP3
		TSGA10
		SH3TC1
		LINC01258
		PBOV1
		C1QL2
		RPS13
		GTPBP1
		EPB41L5
		ATP6V1B1
		OSBPL10
		LENG9
		SNU13
		SPATS2L
		DEPDC5
		MAFF
		RFFL
		JOSD1
		RBPJ
		HNF1B
		UTP11
		ETS2
		APOBEC3B
		PCDHA3
		JUNB
		MAIP1
		LOC284788
		RELL1
		PCDHA2
		LOC654841
		NECTIN4
		TIGD5
		MYH9
		AMER3
		TUBA4A
		RNF215
		AMN
		KIRREL3-AS2
		GSTA3
		PLA2G4E
		CARD19
		MIR21
		HLCS
		CCDC169-SOHLH2
		LINC01122
		PF4
		ERV3-1
		NETO1
		MAP3K2
		CSNK1E
		CXXC1
		PSMA1
		TMEM163
		CEP170B
		ZNF117
		PAK4
		CAND1.11
		MIR6819
		FBLN1
		TEDC1
		CERK
		LOC101929095
		LIMK2
		IFT27
		MORC2-AS1
		LMAN1
		CCR2
		IL20RA
		MTFP1
		KDM7A-DT
		IGSF5
		LOC105369192
		EXOC5
		SPATC1L
		BMP2
		SLC2A9
		RMND5B
		MIR6513
		CRIP1
		BLOC1S4
		APP
		RPIA
		LOC101927571
		SEC14L2
		STARD7-AS1
		WFS1
		CPNE3
		CDCA4
		PPP6R1
		TMEM87B
		C2orf15
		SLC22A18
