# Supplementary material for: Epigenomic analysis identifies DTP subpopulation using HOPX to develop targeted therapy resistance in lung adenocarcinoma
Source: iScience. 2025 Apr 13;28(5):112387. doi: 10.1016/j.isci.2025.112387 (PMC12063144; doi:10.1016/j.isci.2025.112387)
Supplement: Table S5. Signature genes of NCI-H358 DTP clusters revealed by scATAC-seq, related to Figure 2 [file mmc3.xlsx]

## Sheet: Sheet1
NCI-H358-DTP-cluster3-signature gene	NCI-H358-DTP-cluster3-signature gene (protein coding gene)	NCI-H358-DTP-cluster4-signature gene	NCI-H358-DTP-cluster4-signature gene (protein coding gene)
LINC01229	MAF	SOX5	SOX5
MAF	CDYL2	BCAT1	BCAT1
CDYL2	WWOX	LINC02443	TMPRSS13
WWOX	ADAMTS18	TMPRSS13	TENM2
LOC102724084	DIAPH2	TENM2	NTF3
ADAMTS18	FOXN3	NTF3	KCNA5
DIAPH2	PDE1C	KCNA5	IL10RA
FOXN3	MGAT5	IL10RA	SSPN
PDE1C	CCDC85A	SSPN	GHRHR
MAFTRR	GSE1	GHRHR	SEMA5A
MGAT5	PRICKLE2	LOC101928336	LMNTD1
CCDC85A	MAGI1	SEMA5A	BPIFA2
GSE1	NUDT7	LMNTD1	STK10
PRICKLE2	KCNQ3	BPIFA2	KRAS
MAGI1	LCLAT1	STK10	RASGRF1
NUDT7	TXN2	LINC00477	UNC5A
LINC00158	IL19	KRAS	ADCYAP1R1
ARHGEF9-IT1	MYH9	RASGRF1	DDX11
DIAPH2-AS1	TPPP	RNVU1-7	KIAA1210
LINC01524	EDN2	UNC5A	SYT3
MIR1468	DYNLRB2	SNORD123	PPFIBP1
KCNQ3	THSD7B	ADCYAP1R1	AMN1
LCLAT1	ARHGEF9	DDX11	CDH22
TXN2	CA5A	KIAA1210	PKP2
IL19	NRXN1	SYT3	KLK10
MYH9	IL20	PPFIBP1	PGRMC1
MIR6819	FAM178B	AMN1	KCNN3
TPPP	JAM2	CDH22	KLHL3
EDN2	ROBO2	PKP2	BHLHE41
DYNLRB2	TSHZ2	SNHG18	HMGCR
THSD7B	INPP4A	KLK10	FOLH1
ARHGEF9	CYYR1	PGRMC1	INTS13
CA5A	B3GNT8	KCNN3	ATF7IP2
NRXN1	NEK10	H3F3C	RASSF8
IL20	TMEM163	KLHL3	CDC42SE2
FAM178B	RFX8	BHLHE41	XKR4
ARLNC1	CHODL	HMGCR	F2RL1
MIR1295A	FMO2	FOLH1	NUAK1
JAM2	CAPN13	INTS13	RGS20
ROBO2	CNTNAP4	ATF7IP2	LVRN
TSHZ2	CCDC9B	LINC01947	LINGO1
LINC01122	MEIS2	RASSF8	TMEM130
LINC01814	ST6GALNAC3	CDC42SE2	DNM1L
INPP4A	CDC42EP1	XKR4	STXBP6
CYYR1	CHST9	F2RL1	STK38L
MIR7854	PXDN	NUAK1	ETFBKMT
B3GNT8	RBPMS	RGS20	EPS8
NEK10	RARB	DDX11-AS1	TM2D3
TMEM163	KLF13	LOC102546299	VXN
RFX8	LRIG1	LVRN	GAPDH
LOC100129434	LAIR2	LINGO1	ETFRF1
CHODL	CADM2	TMEM130	TSPAN11
FMO2	PPP2R2A	SERPINB9P1	RBM27
CAPN13	ADGRA3	MIR874	C19orf81
MIR572	KCNE4	DNM1L	ILDR2
LINC01227	MYO5C	STXBP6	TRIM55
CNTNAP4	KANK1	STK38L	CDC23
CCDC9B	PLPBP	ETFBKMT	GLB1L3
MEIS2	KCNK3	NDST1-AS1	FGFR1OP2
ST6GALNAC3	CEACAM3	EPS8	DDX47
CDC42EP1	TEX9	TM2D3	ADAMTS2
CHST9	DNAAF4	VXN	WNT7A
MIR3935	KLHL4	GAPDH	DENND5B
PXDN	CAPZB	LINC01016	SIX2
RBPMS	TMLHE	ETFRF1	CLSTN3
RARB	PCGF3	MIR452	RBFOX3
LINC01695	HSBP1	LINC01843	ANO2
KLF13	WFS1	MEG9	MXD3
LRIG1	DPYD	TSPAN11	FCRL3
LAIR2	SYCE1L	LINC01335	MPP2
CADM2	ZC3H4	RBM27	NEURL1B
PPP2R2A	KLHDC7A	MIR613	SFRP1
ADGRA3	NCOA1	C19orf81	BATF2
LINC01266	RPAP2	ILDR2	ATF7IP
KCNE4	SGPP2	TRIM55	CCDC112
MYO5C	PBX1	CDC23	ACACB
KANK1	USP10	GLB1L3	PPFIBP2
PRICKLE2-AS3	MBTPS1	FGFR1OP2	FAM110C
PLPBP	CNGA3	DDX47	REEP1
KCNK3	GRM8	ADAMTS2	IQSEC3
CEACAM3	BCKDHA	LOC401463	ARHGAP31
TEX9	SLC25A26	KIAA1551	FXYD6
DNAAF4	ADAMTS9	WNT7A	NOVA1
KLHL4	NXPH2	DENND5B	NFASC
CAPZB	CSF3R	SIX2	THBS3
TMLHE	SLC4A5	CLSTN3	LRRC4B
PCGF3	RNF181	RBFOX3	FXYD2
HSBP1	KDR	UNQ6494	HOXC4
WFS1	SPP2	ANO2	SLC27A6
DPYD	VAMP5	MXD3	GLRA1
KIR3DX1	ACTR3	FCRL3	MLN
SYCE1L	TACSTD2	MPP2	EVL
TONSL-AS1	CCR3	NEURL1B	FOXQ1
MIR3679	NADK	SFRP1	FCF1
ZC3H4	AK4	BATF2	SLC7A8
KLHDC7A	TTC21A	ATF7IP	SVOP
NCOA1	HNRNPUL1	RARS	S100Z
RPAP2	PABPC5	LOC441086	SLC52A3
MIR6775	LRRN1	LINC00051	KIF19
SGPP2	SDR42E1	CCDC112	IFFO1
NRG1-IT1	XDH	ACACB	TSPAN9
PBX1	IL1RL2	PPFIBP2	MYL10
USP10	SLC22A15	HIST3H3	LRRN2
MIR1266	DPP10	FAM110C	MUC2
MBTPS1	PRKCD	MTRNR2L7	FCRL2
CNGA3	MRPS15	FXYD6-FXYD2	LDHB
GRM8	HTR2B	REEP1	ZFR2
BCKDHA	COX10	IQSEC3	ANKRD31
SLC25A26	ITGA4	ARHGAP31	MRGPRF
ADAMTS9	RRP7A	FXYD6	PIANP
NXPH2	WDR72	NOVA1	OAS2
PRICKLE2-AS2	ATP5PF	NFASC	RBP5
CSF3R	APP	THBS3	ENO2
SLC4A5	GFI1	LRRC4B	APOLD1
RNF181	LRRFIP2	FXYD2	COL5A1
KDR	RNF165	HOXC4	YARS2
DKFZP434H168	TAS1R3	SLC27A6	ZNF384
LINC01446	ALDH3A2	C12orf77	JAKMIP2
SPP2	NCK2	GLRA1	GPRC5C
VAMP5	TLCD1	LINC01973	MAGOHB
ACTR3	PRSS21	MLN	C12orf71
TACSTD2	SPC25	MIR1275	ZNF679
DNAAF4-CCPG1	C16orf95	EVL	EMP2
CCR3	CTNNB1	FOXQ1	MEGF10
LINC01649	AMBN	HAR1B	STARD4
LOC105376633	SLC44A5	LINC00545	GABRE
NADK	PPP1R37	FCF1	CFAP61
MIR548S	SERHL2	SLC7A8	ZNRF4
AK4	TGM7	LINC00941	MGST1
TTC21A	PLA2G4E	SVOP	CD300LG
LINC01140	SLC46A1	S100Z	RAD52
HNRNPUL1	PLXDC2	LOC339593	SDK2
CDR1	LAYN	SLC52A3	ADGRD1
PABPC5	CEACAM5	KIF19	ADTRP
LRRN1	CHMP3	IFFO1	LRRC74B
SDR42E1	PDK1	LINC02551	PLEKHA5
XDH	FABP4	LOC100287846	SOBP
MIR1973	NOTCH2	TSPAN9	ARHGDIB
IL1RL2	ADAM29	CACNA1C-AS2	SMCO2
LINC01986	LRRC47	MYL10	AP4S1
SLC22A15	ARL6IP5	LRRN2	SERPINB9
LINC01936	ADAMTS5	MUC2	ATP5MG
DPP10	AREG	LOC645485	BTNL8
LINC01550	AIM2	ZNF883	IPO8
PRKCD	CBLN2	FCRL2	GIN1
MRPS15	AZI2	LDHB	OR4S2
LINC00276	CTRB2	RNU105C	NTSR1
LOC101927560	ATAD3A	ZFR2	DLX6
LOC101928659	KCTD15	ANKRD31	RSPO4
LOC100130449	BNIP2	MRGPRF	HOXB4
HTR2B	S100A14	PIANP	GCNT4
COX10	NXPH1	OAS2	SNPH
ITGA4	CYP2A6	LOC100130238	TMEM167A
RRP7A	LGALS9	RBP5	MED21
WDR72	TLR1	ENO2	LAMA3
ATP5PF	ZCWPW2	APOLD1	INAVA
APP	PCSK9	LINC01336	ARAP3
GFI1	C19orf12	PCDHGA10	HOXB3
LINC01364	KIF5C	COL5A1	SLC22A4
LRRFIP2	TPO	LOC101929380	RPTN
RNF165	GLRA3	HIST1H2AA	SH2D4B
LOC100505795	SARM1	YARS2	BTNL3
LINC01493	VTN	ZNF384	PDE6A
TAS1R3	HES5	JAKMIP2	MLNR
ALDH3A2	NOSTRIN	GPRC5C	NDUFA9
MIR4759	KRBOX1	MAGOHB	RNF212B
NCK2	ZFAND4	C12orf71	ACY3
TLCD1	PBK	ZNF679	PAK5
LOC101928254	PRSS33	HIST1H2BA	VSX1
PRSS21	ERI3	EMP2	ANXA9
MIR8063	SLCO1B7	MEGF10	HOXB6
SPC25	DDIT4L	MIR151B	PTHLH
C16orf95	GPR176	STARD4	CAMK2A
CTNNB1	ZNF589	MIR8071-1	FGF4
AMBN	PPP1R36	LINC01722	SLC36A2
SLC44A5	TTLL7	GABRE	REC8
PPP1R37	MECR	LOC101929217	MIS18BP1
SERHL2	BCO1	CFAP61	LRTM2
TGM7	EOGT	LINGO1-AS2	CORO2B
PLA2G4E	SPRED1	ZNRF4	VWA2
SLC46A1	SLC4A7	MGST1	SPRR2E
PLXDC2	MORN5	CD300LG	ADRA1D
LAYN	SLC47A2	LINC02405	KLRK1
MIR5093	TAF13	RAD52	RBP4
KIAA0100	STIMATE	SDK2	C12orf4
MIR149	TLR4	KLRC4-KLRK1	KLRC1
CEACAM5	NBL1	PCDHGB6	ENO4
CHMP3	P2RY10	ADGRD1	GOLGA7B
PDK1	FMN2	ADTRP	PIWIL3
FABP4	XRCC1	PCDHGA3	C20orf96
NOTCH2	CRYGC	LOC100505588	DHRS4L2
ADAM29	SPATA31A3	LINC02227	PHAX
MIR4778	HIGD1A	LOC101929574	LMO3
LRRC47	ACKR2	MIR34B	IRF9
PPIEL	KIT	MIR34C	DPRX
ARL6IP5	VGLL3	LOC101927468	CD300LD
ADAMTS5	CCR5	PCDHGA11	MYL4
AREG	CD59	LRRC74B	VDAC1
AIM2	ADAD2	PLEKHA5	OXT
CBLN2	SLC15A3	SOBP	PLCZ1
AZI2	DCTN1	ARHGDIB	PECAM1
CTRB2	ALAS1	LOC101926935	SGK2
ATAD3A	FBXO42	LINC01933	EFS
LOC101928797	ZDHHC3	SMCO2	RP1L1
KCTD15	TMPRSS11D	AP4S1	SERPINA7
MIR935	S1PR3	SERPINB9	KRTAP5-11
BNIP2	USP46	ATP5MG	GALC
S100A14	PALMD	BTNL8	OSBP2
NXPH1	RNF149	IPO8	AIFM3
PABPC5-AS1	MZT2B	GIN1	FEZ1
CYP2A6	MAGEB16	LINC01634	TCF7L1
LGALS9	CSMD1	OR4S2	DCP2
TLR1	SLCO1B3	NTSR1	FAM167A
ZCWPW2	FAM184B	LINC01317	GALNT8
LINC02208	PIGT	DLX6	GRIN2B
AQP4-AS1	FXYD3	LINC00955	OLR1
PCSK9	HSD17B14	PCDHGB7	CKMT2
NCAM1-AS1	MORN1	H2AFJ	KLK5
C19orf12	PARM1	RSPO4	SIGLEC9
KIF5C	CCR1	C3orf56	FERD3L
TPO	CRIPT	HOXB4	APOH
GLRA3	MPHOSPH6	MIR7159	TMEM121
SARM1	MAGEC2	GCNT4	TAPBPL
VTN	ITSN2	SNPH	TMEM178B
HES5	GRAP	TMEM167A	THY1
NOSTRIN	C1QTNF3	MED21	CACNA2D4
MIR3945HG	EGLN2	DENND5B-AS1	WFIKKN2
MIR5696	SUPT7L	LAMA3	FNDC1
KRBOX1	TBC1D26	INAVA	POU4F3
ZFAND4	VWA1	MIR5579	HTR4
PBK	TRIM71	LOC101928126	SEC14L3
MIR4774	ZC4H2	ARAP3	PZP
PRSS33	CRYGB	HOXB3	PRM1
ERI3	NCF4	SLC22A4	SCOC
SLCO1B7	CT47A7	RPTN	CLEC2D
CCDC183-AS1	MANEAL	SH2D4B	PRH1
DDIT4L	TMTC4	PCDHGA5	NDRG2
GPR176	FAM47B	MIR3661	PAIP2
ZNF589	BOK	BTNL3	SLC6A12
PPP1R36	NPY1R	PDE6A	SLC7A7
LINC02099	KLF8	MLNR	NCAPD2
TTLL7	PLEKHH2	NDUFA9	KLK4
MECR	MTERF4	RNF212B	KCNT1
BCO1	PLPPR5	ACY3	PAEP
EOGT	CSNK1E	PAK5	SYCE2
SPRED1	NAP1L3	VSX1	GPX3
SLC4A7	CLDN2	ANXA9	ATN1
MORN5	FAM168B	MIR4311	AP5Z1
SLC47A2	PEX10	HOXB6	B3GAT1
TAF13	SPPL2A	PTHLH	CD163
LINC01792	TMPRSS6	CAMK2A	SOWAHD
STIMATE	LRRC3B	FGF4	HHEX
TLR4	SCG5	PCDHGB2	CD300C
LOC284930	ATP6V1C2	SLC36A2	HSPA12B
MIR1269A	CYP4A11	REC8	CD27
NBL1	NMU	MIS18BP1	C1QTNF1
MIR8064	HTN1	LINC01959	RAD50
ROR1-AS1	MESP2	LRTM2	VIPR2
P2RY10	VAMP8	CORO2B	GFM2
MIR7973-1	RPAIN	VWA2	PPIC
FMN2	CSRNP3	APCDD1L-DT	GIP
XRCC1	POU1F1	MIR30A	MTX3
CRYGC	FREM3	MIR10A	APBB3
SPATA31A3	TTF2	HOXB-AS3	ING4
LOC101928322	IL1F10	SPRR2E	LMO1
HIGD1A	CXCL17	LINC00598	PRKDC
ACKR2	TAF1C	ADRA1D	TMEM170B
KIT	SCN3A	KLRK1	DUXA
LOC102724297	RGS6	RBP4	ARHGEF40
VGLL3	COLQ	C12orf4	OPTC
CCR5	LPCAT2	KLRC1	LRFN5
CD59	MRPL35	ENO4	NPTX2
ADAD2	CD302	GOLGA7B	ADAMTSL2
SLC15A3	STATH	PIWIL3	COMMD10
DCTN1	EFNB1	HIST4H4	TSLP
LOC101927151	BLMH	LOC574538	TAGAP
GACAT1	AGXT	C20orf96	BHLHE22
TMEM110-MUSTN1	HSPH1	DHRS4L2	ATP12A
C1QTNF3-AMACR	PARD6G	PHAX	HCK
ALAS1	ZNF716	ZNF649-AS1	RPS23
LINC01867	GBP1	LMO3	MARK1
FBXO42	TBX15	LINC00700	P2RX6
FAM13A-AS1	CDKL4	MIR183	SH3GL2
ZDHHC3	SUSD5	IRF9	ICAM1
TMPRSS11D	PINLYP	MIR3911	TUBA3C
S1PR3	CREB5	CASC1	FZD9
MIR297	FOXD4	DPRX	NPBWR1
HAGLR	FIBIN	CD300LD	EAPP
USP46	MKRN3	LINC01484	PPP4C
LINC01851	GPATCH3	LINC01333	PHF20
MIR4675	SLC6A2	LINC01264	TLL2
PALMD	CDX2	PCDHGB3	ATP6V0E1
RNF149	DRD5	PCDHGA6	TCHHL1
MZT2B	CDH10	RNU7-1	CNGA2
LOC105372038	DYTN	MYL4	GJB3
LOC100130331	MTMR8	VDAC1	C8orf74
MAGEB16	CYP2A13	OXT	CHD1
CSMD1	VILL	PLCZ1	OR2T8
MIR4510	SLC6A20	PECAM1	PROKR2
LOC283856	GGCX	SGK2	PCP4
KCNAB1-AS2	TMEM160	EFS	SHANK1
SLCO1B3	SPINK8	RP1L1	RBP3
MIR2116	AATF	SERPINA7	PAX5
MIR216B	SP5	KRTAP5-11	MUC12
LINC00692	NPIPB6	GALC	KCNA6
FAM184B	PADI6	OSBP2	KLRD1
PIGT	MRPS12	MIR595	ZNF346
FXYD3	SLC45A2	SEPT8	SERPINB1
LOC101929353	NPRL2	AIFM3	ZFHX4
HSD17B14	URAD	C1QTNF1-AS1	UPF2
MORN1	PAFAH1B3	FEZ1	MRPS18A
PARM1	KRTAP1-4	TCF7L1	DBN1
CCR1	FAM240A	DCP2	BLK
CRIPT	SNCAIP	FAM167A	TEKT4
MIR4775	STAMBP	MIR3649	SLC25A13
LOC101928283	ZNF573	GALNT8	LPAR5
MPHOSPH6	ACKR3	GRIN2B	MYT1
SEPT10	FTHL17	OLR1	TRIM11
MAGEC2	ALDH2	PRH1-PRR4	TBCE
ITSN2	NDST4	CKMT2	MANSC4
LINC00383	AMOT	ZNF503-AS1	NME5
GRAP	KRTAP1-5	KLK5	GH2
NFIA-AS2	PRDM5	SIGLEC9	GFRA4
MIR6822	OTOL1	FERD3L	ARL14EPL
C1QTNF3	DNAH9	APOH	RIMS4
EGLN2	MGMT	TMEM121	C3orf22
SUPT7L	RTL6	MIR615	RASSF2
TBC1D26	CAPN10	TAPBPL	SLC4A11
VWA1	XCL2	TMEM178B	ABCC8
TRIM71	PRR19	LOR	RBP1
LOC100507388	MEAF6	ZFHX4-AS1	SLC22A6
ZC4H2	PLEKHA4	THY1	ZNF613
MIR4458HG	ZNF527	CACNA2D4	SRA1
CRYGB	FKRP	WFIKKN2	C22orf42
MIR4458	TLR8	LINC01567	ARHGEF11
SPAG5-AS1	ABHD1	FNDC1	THNSL2
NCF4	TMEM178A	POU4F3	TMEM52B
LOC200772	WDR48	MIR8070	BCL2L14
CBWD2	UBA2	HTR4	OR4C6
CT47A7	ADORA3	SEC14L3	PTPN7
MANEAL	FYB2	PZP	ENG
TMTC4	CCZ1	LOC101927418	ACTA1
FAM47B	SNRNP70	PRM1	PDE8B
MIR3938	GABRB2	LOC100129027	SPEF1
LINC01770	NCAM1	PCDHGA9	AKAP3
BOK	PFN4	LINC01429	PRTFDC1
NPY1R	MFAP4	SCOC	UCN3
XXYLT1-AS2	REG3G	MRGPRF-AS1	HLA-F
UPK1A-AS1	GBP7	CLEC2D	ALX4
KLF8	RIT2	PRH1	MRGPRD
PLEKHH2	CLIC2	LINC01559	KISS1
MTERF4	ALKBH1	MIR4463	CACNA1F
PLPPR5	LGALS9C	LINC00332	SMARCB1
CSNK1E	GYPE	NDRG2	LY6G5C
NAP1L3	FAM133A	PAIP2	THSD1
MIR5094	GNRHR	LINC02177	CAVIN3
CLDN2	FAAP24	SLC6A12	FANK1
FAM168B	ATP13A5	LINC01544	FAM25A
C21orf91-OT1	CTSE	SLC7A7	HBEGF
PEX10	IGFL2	NCAPD2	HS6ST3
SPPL2A	RBM5	KLK4	ZP1
SNORD89	TMEM247	H2BFWT	ACCSL
TMPRSS6	ILKAP	KCNT1	SIX3
LRRC3B	ENTPD3	PAEP	REEP2
SCG5	CAPNS2	PCDHGA8	KLK14
ATP6V1C2	LANCL1	SYCE2	OR4E2
CYP4A11	NOVA2	GPX3	NPIPB4
NMU	INTS11	PCDHGB5	KIR2DL1
HTN1	PANK4	PCDHGA7	TCTE1
MESP2	MMEL1	ATN1	TNS1
VAMP8	GSTM1	LINC02052	PLCE1
MIR2115	POLR3H	AP5Z1	KRT27
RPAIN	NBPF6	B3GAT1	TSBP1
CSRNP3	ADH7	PCDHGB4	DCP1B
MIR4508	PPP1R17	CD163	TVP23A
LINC02245	RIMKLA	LINC01568	HLA-DPB1
POU1F1	AFP	SOWAHD	OR2V1
MIR6884	SCN7A	HHEX	EIF4EBP3
FREM3	TRAIP	CD300C	ARL4D
TTF2	ABHD14A	HSPA12B	GAGE2C
IL1F10	IL1RN	CD27	POU3F2
CXCL17	TDO2	LINC00548	SYT14
TAF1C	DUOX1	C1QTNF1	GUCA1B
SCN3A	PREB	RAD50	PPM1H
LOC101928298	FOXO3B	VIPR2	OOEP
FAM218A	SMARCAD1	GFM2	GPATCH4
RGS6	NRROS	PPIC	PRPF6
LINC01124	GPX2	GIP	RNASE8
DACT3-AS1	SLC35D1	MTX3	ZNF577
COLQ	RPS19BP1	APBB3	CT45A10
LINC02616	ADPRM	PCDHGC3	GCNT7
LPCAT2	ERICH2	LOC105378349	NKX2-3
MRPL35	PSMC4	DNAJB8-AS1	CHST4
CD302	CES1	ING4	COL27A1
STATH	TEX38	LMO1	ZNF708
EFNB1	ZNF222	LINC02171	ACTL9
LINC02478	REG1B	LINC01257	FAM171A1
BLMH	TOPAZ1	PRKDC	IFI35
AGXT	EID2B	TMEM170B	AVP
HSPH1	MOB3C	DUXA	EIF5AL1
PARD6G	CAMP	SEPT5	BOD1L2
ZNF716	LGI3	ARHGEF40	FBXL4
GBP1	ASIC3	OPTC	THBS2
LINC01797	SOX21	LINC01260	ANKRD40CL
TBX15	NKAP	LRFN5	TDRP
SCARNA2	PLA2G12B	NPTX2	CCDC22
CDKL4	SLC25A38	ADAMTSL2	BPIFA3
SUSD5	TRIM77	USP2-AS1	OR2F1
PINLYP	GLRA2	COMMD10	KIAA1549L
MIR4803	KIAA2012	TSLP	SERPING1
CREB5	FMO4	TAGAP	CLEC4G
LOC101928551	MUC21	PCDHB8	KIF20A
FOXD4	CCL1	BHLHE22	ROBO4
LINC00160	IGFL3	ATP12A	ACSL6
FIBIN	RNF222	HCK	PROKR1
MIR6812	SCO1	RPS23	VASH1
MKRN3	RGPD4	MARK1	ITGAL
LINC02209	MAGEA9	LINC00112	KIR2DS5
GPATCH3	UQCRFS1	RASSF8-AS1	RNF39
LOC101927822	KTI12	P2RX6	KCNB1
LINC00366	OR52A5	SH3GL2	QPRT
HAGLROS	LTK	ICAM1	RGS8
SLC6A2	MSTN	TUBA3C	HBA2
LOC102467222	ASB12	FZD9	MOGAT3
LINC01761	L3MBTL4	LOC101928812	HOXC11
LINC02260	COX6A2	LINC02015	AKR1C4
LINC00543	MEIS3	NPBWR1	STRAP
CDX2	TNFSF13B	LINC02016	ATP6V0E2
CXADRP3	MSANTD1	FAM230B	CD300A
DRD5	CA1	MIR4655	ELOVL2
LOC101926913	NPM2	EAPP	ZNF425
MIR155HG	RS1	PPP4C	JPH2
CDH10	MS4A2	TEX36-AS1	FOXN4
CACNA2D3-AS1	DPH5	PHF20	PRRG3
DYTN	GPR34	TLL2	APCDD1L
LINC02125	GYPB	ATP6V0E1	HAND2
MTMR8	ZNF445	TCHHL1	IL2RA
CYP2A13	LPAR4	CNGA2	SEC14L4
VILL	FGF7	GJB3	CNNM1
SLC6A20	SHISA6	C8orf74	HTR7
GGCX	LYPD4	SSPO	ABCG1
TMEM160	ANKRD66	LOC101927908	FPR1
SPINK8	KIAA0408	CHD1	BMP7
AATF	ACTL7A	OR2T8	ARSK
GABPB1-IT1	PCDH17	PROKR2	HLA-DQB1
SP5	TCAF2	LINC02060	MRAP
NPIPB6	OR8J1	PCP4	WNT8A
PADI6	ZNF230	SHANK1	PSMB4
GPR1-AS	FABP7	RBP3	PRELP
MRPS12	OR51L1	PAX5	SPRR1B
SLC45A2	HBZ	MUC12	UBLCP1
NPRL2	CD101	KCNA6	KCNK13
URAD	TRMU	KLRD1	PI15
MIR548AD	APOBEC2	IFNG-AS1	STRIP2
PAFAH1B3	ANKS4B	ZNF346	GYG1
UBE2E1-AS1	GNL3	SERPINB1	CFAP300
KRTAP1-4	SFTPC	ZFHX4	SLC35B2
FAM240A	OR52N1	UPF2	CRHBP
SNCAIP	KNCN	A2M-AS1	LRRC63
STAMBP	ZMAT1	LINC00612	SLC36A3
MIR3122	OR51E2	MRPS18A	DUSP15
ZNF573	FUT2	DBN1	C1QL3
ACKR3	ZNF35	BLK	ARHGAP36
FTHL17	LRIT3	TEKT4	KLHL42
MIR600	ZNF619	C2-AS1	SLC43A3
ALDH2	EMC4	SLC25A13	SV2A
NDST4	NMUR1	LPAR5	PKD2L2
AMOT	GPR171	MIR4280	KLRC3
KRTAP1-5	CDPF1	MYT1	OR56A5
PRDM5	ASIC5	TRIM11	PDE2A
OTOL1	TIE1	TBCE	CPN1
DNAH9	PRPF18	MANSC4	RTEL1
MGMT	COX7A1	HOTAIR	ZUP1
RTL6	OR1D2	NME5	LYSMD3
CAPN10	CCDC172	GH2	SPRR2D
XCL2	SMAD9	GFRA4	HYDIN
PRR19	COPA	ARL14EPL	ANKRD62
MEAF6	ARG1	RIMS4	PYDC1
LOC101929269	HES2	C3orf22	OBP2A
PLEKHA4	KLHL41	RASSF2	TRIM10
LINC02466	IL36RN	C11orf44	RBAK
ZNF527	ADAM21	MIR5695	RNASE6
MIR4329	DMAP1	SCARNA11	IRS4
LINC01782	NAA11	SLC4A11	CLGN
FKRP	CHAC2	ABCC8	ADARB2
MIR4785	CNTNAP3B	LINC01070	PSTPIP1
CELF2-AS1	NUCB1	LINC01637	PGLYRP4
TLR8	GABRP	RBP1	MT1M
MIR8485	RTP3	SLC22A6	LGI1
ABHD1	TYROBP	LINC00303	ADGB
TMEM178A	AGAP4	FAM205C	FAM229B
WDR48	HPCA	ZNF613	SIGLEC1
UBA2	SHISAL2A	SRA1	TAS2R43
ADORA3	OR2D3	C22orf42	LHX5
LINC00870	CSN3	ARHGEF11	C14orf39
LOC105375483	HENMT1	MIR5195	KCNH6
LOC101927472	FMO3	LINC02547	NBPF4
FYB2	TMEM200C	LOC105369980	F2RL2
CCZ1	TMEM234	THNSL2	MAP3K7
PRICKLE2-AS1	RGPD3	MIR3618	KCNIP1
SNORD59A		EFCAB6-AS1	GFRA3
LOC101928809		LOC101928441	ARHGDIG
MIR4423		TMEM52B	PLAT
SNRNP70		BCL2L14	ACSM6
CSN1S2BP		LINC00525	ALOX15
GABRB2		OR4C6	FAM131B
NCAM1		MIR5007	CCDC160
LINC00347		BMP7-AS1	MYL7
MIR4706		LINC00316	ITGA5
PFN4		PTPN7	JMJD8
LOC105370586		MIR363	PACSIN1
LOC100287704		ENG	ONECUT3
MFAP4		LINC01949	ADM2
REG3G		LINC02078	HOXA6
GBP7		LINC00524	INSRR
LINC01474		ACTA1	BHLHE23
RIT2		PDE8B	SLIT3
MIR320B2		MIR1252	FGF6
MIR4450		SPEF1	PHF23
CLIC2		AKAP3	MYOT
MIR6887		PRTFDC1	SCNN1G
SNORA6		UCN3	PGF
ARHGEF3-AS1		HLA-F	FAM3B
ALKBH1		MIR6831	MAPK4
LGALS9C		ALX4	TMEM119
GYPE		MRGPRD	CXCL14
C1orf137		MIR648	DOCK2
FAM133A		KISS1	CD300LB
GNRHR		LINC01405	GPR20
FAAP24		LINC02213	C11orf16
ATP13A5		LINC00472	FNDC10
CAPN10-DT		CACNA1F	OR1N1
CTSE		SMARCB1	SPHAR
MIR187		LY6G5C	ROBO3
IGFL2		THSD1	DEFB126
LINC01050		CAVIN3	CHI3L1
RBM5		FANK1	DEFB125
TMEM247		MIR4425	SGCD
MIR128-1		FAM25A	PTGS1
ILKAP		HBEGF	RSC1A1
ENTPD3		HS6ST3	F2RL3
FOXP1-AS1		LINC01910	SERPINA3
FAM106A		ZP1	MOGAT2
CAPNS2		ACCSL	ATP1B4
LANCL1		SIX3	TICRR
NOVA2		REEP2	FCHSD1
MIR8075		MIR1294	HOXA13
LINC02153		KLK14	HOXA5
INTS11		OR4E2	TMEM59L
PANK4		NPIPB4	WDR86
MIR4446		KIR2DL1	TERB1
MMEL1		TCTE1	MUC3A
GSTM1		LOC101928909	PRR9
AOAH-IT1		LINC00469	PPIP5K2
POLR3H		SFTA1P	MRGPRX4
LOC339975		MIR4656	SLC35A4
MIR29C		MIR513C	LCK
NBPF6		TNS1	DDX43
ADH7		PLCE1	HOXA11
PPP1R17		KRT27	NANOG
RIMKLA		TSBP1	RLN3
LINC01635		MIR1203	PDZD4
CCDC13-AS1		DCP1B	DKK3
AFP		TVP23A	ZNF804B
MIR4679-2		EPB41L4A-DT	SSX1
SCN7A		HLA-DPB1	ACTL6B
KRBOX1-AS1		LOC102724301	PDYN
TRAIP		UTAT33	OR2B11
PCA3		OR2V1	A2ML1
LOC100287834		EIF4EBP3	KRTAP10-1
LOC100506679		CLECL1	SOHLH1
ABHD14A		ARL4D	DEFB129
MIR6842		GAGE2C	CHRNB3
IL1RN		LINC02202	KLRC2
TDO2		POU3F2	S100A7A
DUOX1		SYT14	ORM1
PREB		GUCA1B	C9orf131
LINC02369		PPM1H	CPLX2
FOXO3B		OOEP	C12orf56
GRM7-AS3		GPATCH4	RSPO1
SMARCAD1		ADGRD1-AS1	ENPP5
EPN2-AS1		PRPF6	LYPD2
NRROS		C9orf106	TRIM72
USP12-AS1		HYPM	SNCB
MIR3117		RNASE8	CHP2
GPX2		MIR4476	APC
MIR378J		PHEX-AS1	LRRC66
MIR5092		ZNF577	FAM166A
SLC35D1		CT45A10	RND1
RPS19BP1		GCNT7	HRH3
ADPRM		NKX2-3	SAMD9
MIR577		ATP5MPL	GUCY2C
ERICH2		SNHG20	KRTAP12-2
MIR3929		CHST4	FPR3
PSMC4		LINC00517	SAPCD1
CES1		COL27A1	OR7D2
SLFNL1-AS1		ZNF708	GAA
TEX38		PICSAR	KPNA1
ZNF222		ACTL9	KLHL29
MIR592		FAM171A1	MAP7D3
REG1B		IFI35	TCP11X2
TOPAZ1		LINGO1-AS1	PKLR
LINC01801		AVP	MAP10
SNORD19		EIF5AL1	DAO
EID2B		PCDHB16	SLC22A7
MOB3C		LINC01337	ZNF415
SNORD136		HOXA-AS3	CYP2C19
CAMP		BOD1L2	ADAM22
MIR4749		FBXL4	BLNK
LGI3		THBS2	CYP4F11
MIR4712		ANKRD40CL	SMYD2
ASIC3		XIST	AKR1B1
SOX21		PCDHGA12	GDF10
LINC01046		TDRP	OR4N5
MIR6888		CCDC22	C5orf60
NKAP		BPIFA3	IDNK
MYCNOS		OR2F1	GNPDA1
PLA2G12B		KIAA1549L	OR52N4
LINC00898		WDR86-AS1	CDC42EP2
PRR34-AS1		SERPING1	MAGEC2
SNORD111		LINC02370	C5orf52
SLC25A38		LINC01517	UNC5B
TRIM77		CLEC4G	RNFT1
GLRA2		KIF20A	ASIP
KIAA2012		MIR3200	TBC1D8B
FMO4		ROBO4	FGF23
MIR2909		ACSL6	FUT7
MUC21		MIR130A	XG
CCL1		PROKR1	RBM17
IGFL3		LINC02315	OR1A1
RNF222		MIR3646	ZBTB44
SCO1		LOC105755953	FLI1
LINC01535		VASH1	CPA2
RGPD4		ITGAL	ANTXR1
MAGEA9		KIR2DS5	RRP36
UQCRFS1		EDRF1-AS1	CDH16
MIR423		RNF39	MYO1H
RAI1-AS1		WT1-AS	SLC6A13
KTI12		KCNB1	DRICH1
MIR8054		QPRT	ZGLP1
OR52A5		LINC00911	ZNF816
LINC01596		RGS8	OR10A2
LTK		HBA2	TAS2R8
MSTN		MOGAT3	DACT1
SNORA24		HOXC11	CRACR2A
ASB12		AKR1C4	KRTAP10-6
L3MBTL4		STRAP	CLEC12A
COX6A2		ATP6V0E2	BDKRB2
MEIS3		CD27-AS1	SLC35G1
LOC101927636		CD300A	ACSL4
FLJ30679		ELOVL2	PRB3
LOC101927179		ZNF425	NRIP2
MIR1200		JPH2	DEFB128
TNFSF13B		LOC100506606	TSPAN6
MSANTD1		FOXN4	GSTA1
CA1		PRRG3	CCDC166
LINC01957		APCDD1L	CRLS1
MYT1L-AS1		HAND2	BHMT
LINC01102		IL2RA	ANKRD29
NPM2		SEPT5-GP1BB	HEATR4
LOC100144595		SEC14L4	DEFB127
RS1		SCARNA10	KRT25
SCARNA21		CNNM1	RASL10A
MIR588		HTR7	HOXC13
MIR155		ABCG1	S100A8
MS4A2		FPR1	SAMD10
DPH5		BMP7	GIMAP8
GPR34		ARSK	KIAA0319
BGLT3		FAM129C	GGTLC2
GYPB		CRIPAK	MYH6
ZNF445		HLA-DQB1	C3orf85
LPAR4		PCDHB15	RNF220
FGF7		MRAP	OR2W3
SHISA6		WNT8A	FAM124A
LYPD4		HOXC-AS2	POTEH
ANKRD66		MIR7853	SCRG1
KIAA0408		PSMB4	ASGR2
MIR5581		PRELP	CLEC7A
ACTL7A		SPRR1B	OR5A1
PCDH17		UBLCP1	PRSS1
TCAF2		LINC00221	KBTBD4
NAPA-AS1		LINC01479	PRSS58
OR8J1		MIR591	ZIC5
ZNF230		NTM-IT	LGALS14
LINC00939		KCNK13	RET
FABP7		PI15	SLC7A4
OR51L1		STRIP2	NPHS2
HBZ		GYG1	CCNO
CD101		CFAP300	EFCAB3
LINC01160		ATP6V0E2-AS1	TAS2R46
TRMU		SLC35B2	TYRP1
MIR548BB		CRHBP	FAM186A
APOBEC2		LRRC63	UTP14C
LOC105377245		MIR6072	SNRPB2
LOC101929172		SLC36A3	S100G
MIR4502		LINC01146	GRIA1
TP73-AS1		RTEL1-TNFRSF6B	LYZL1
ANKS4B		LINC00654	N4BP2L2
GNL3		DUSP15	TRARG1
SFTPC		C1QL3	KCNJ5
OR52N1		ARHGAP36	NRTN
LINC00950		KLHL42	RAI2
LINC00668		SLC43A3	STX1B
MIR3173		LOC101929122	KRT6B
KNCN		SV2A	OR51B2
ZMAT1		PKD2L2	KRTAP5-10
SNORA80E		KLRC3	GNAZ
SNORD19B		LINC01733	CD300E
OR51E2		OR56A5	RBP2
DPYD-AS2		PDE2A	TMEM86A
MIR542		CPN1	MILR1
FUT2		MIR1306	PDCD11
MIR6068		RTEL1	PABPN1L
DPP10-AS1		ZUP1	TUBE1
ZNF35		LYSMD3	ITGAD
LRIT3		SPRR2D	SLC16A7
LOC400940		LINC01411	OR3A2
ZNF619		HYDIN	ADIPOR2
MIR6073		ANKRD62	RIMBP2
EMC4		PYDC1	HNF4A
MIR4729		ZNF702P	ZNF735
PSMD6-AS2		OBP2A	URM1
MIR1251		TRIM10	OR5H2
NMUR1		LOC100506585	NLRP8
MIR5703		RBAK	MYOG
LOC101928063		RNASE6	HTRA4
GPR171		IRS4	DACT2
CDPF1		CLGN	COMMD2
ASIC5		ADARB2	LIPK
TIE1		MIR4495	OR11G2
SAMMSON		MIR4758	HTR2A
PRPF18		PSTPIP1	TFAP2B
MIR548A2		MIR6857	ASPHD2
COX7A1		PGLYRP4
OR1D2		MT1M
CCDC172		LGI1
SMAD9		C17orf77
COPA		ADGB
ARG1		FAM229B
LINC01656		SIGLEC1
HES2		TAS2R43
LINC01708		LHX5
BOLA2-SMG1P6		C14orf39
KLHL41		KCNH6
IL36RN		LOC101928150
LOC387810		NBPF4
ADAM21		F2RL2
DMAP1		MIR6718
MIR5583-1		MAP3K7
NAA11		KCNIP1
CHAC2		GFRA3
CNTNAP3B		ARHGDIG
MIR548AR		PLAT
LINC01114		ACSM6
NUCB1		LINC01338
GABRP		ALOX15
LINC00374		FAM131B
LINC00307		LINC02475
RTP3		MIR5692C1
NOP53-AS1		CCDC160
TYROBP		MYL7
AGAP4		ITGA5
HPCA		JMJD8
MIR135A1		PACSIN1
SHISAL2A		ONECUT3
LINC00836		ADM2
LOC100129620		HOXA6
OR2D3		INSRR
CSN3		BHLHE23
MIR3714		SLIT3
RBM5-AS1		FGF6
HENMT1		MIR4636
FMO3		PHF23
TMEM200C		MYOT
TMEM234		SCNN1G
LINC01210		LOC284898
RGPD3		LOC101927948
		LINC00566
		PGF
		FAM3B
		PCDHGC5
		MIR4537
		MAPK4
		TMEM119
		CXCL14
		LINC02487
		LINC01491
		DOCK2
		LINC00323
		LOC101928932
		CD300LB
		GPR20
		MIR3681
		C11orf16
		FNDC10
		OR1N1
		SPHAR
		ROBO3
		DEFB126
		MIR1247
		CHI3L1
		SNORA56
		DEFB125
		SGCD
		PTGS1
		LINC02059
		RSC1A1
		F2RL3
		MIR1264
		SERPINA3
		MOGAT2
		MIR1277
		ATP1B4
		LINC02056
		TICRR
		MCM8-AS1
		LINC01343
		LINC02415
		FCHSD1
		TERC
		SNORA27
		HOXA13
		HOXA5
		TMEM59L
		WDR86
		TERB1
		MUC3A
		PRR9
		PPIP5K2
		LINC00479
		MRGPRX4
		FAM167A-AS1
		SLC35A4
		LINC01940
		RARA-AS1
		LOC286178
		MIR520B
		MIR518B
		SEPT14
		LCK
		GATA3-AS1
		DDX43
		HOXA11
		LAMP5-AS1
		LINC02398
		NANOG
		RLN3
		LHX5-AS1
		LINC00895
		PDZD4
		DKK3
		ZNF804B
		SSX1
		MIR6749
		C19orf66
		ACTL6B
		PDYN
		OR2B11
		A2ML1
		KRTAP10-1
		SOHLH1
		DEFB129
		CHRNB3
		KLRC2
		S100A7A
		ORM1
		C9orf131
		CPLX2
		C12orf56
		RSPO1
		ENPP5
		LYPD2
		TRIM72
		SNCB
		CHP2
		TUSC8
		APC
		LRRC66
		FAM166A
		RND1
		HRH3
		SAMD9
		GUCY2C
		KRTAP12-2
		FPR3
		SAPCD1
		OR7D2
		GAA
		KPNA1
		KLHL29
		MAP7D3
		TCP11X2
		PKLR
		MAP10
		DAO
		SLC22A7
		ZNF415
		CYP2C19
		ADAM22
		BLNK
		CYP4F11
		SMYD2
		AKR1B1
		LINC01312
		GDF10
		OR4N5
		MIR6722
		C5orf60
		IDNK
		GNPDA1
		OR52N4
		MIR2117
		CDC42EP2
		MAGEC2
		C5orf52
		UNC5B
		RNFT1
		ASIP
		HOTTIP
		TBC1D8B
		FGF23
		FUT7
		XG
		RBM17
		LOC100130476
		OR1A1
		ZBTB44
		FLI1
		LINC01298
		CPA2
		LINC00305
		ANTXR1
		RRP36
		CDH16
		MYO1H
		SLC6A13
		LOC101928517
		DRICH1
		LINC01711
		ZGLP1
		ZNF816
		OR10A2
		TAS2R8
		DACT1
		MIR380
		MIR1197
		MIR323A
		MIR518F
		HLA-DQB1-AS1
		CRACR2A
		KRTAP10-6
		CLEC12A
		BDKRB2
		HYMAI
		SLC35G1
		ACSL4
		PRB3
		NRIP2
		DEFB128
		MIR455
		MIR342
		TSPAN6
		GSTA1
		CCDC166
		CRLS1
		BHMT
		ANKRD29
		HEATR4
		FAM24B-CUZD1
		DEFB127
		KRT25
		RASL10A
		HOXC13
		LL22NC03-63E9.3
		LOC154449
		S100A8
		SAMD10
		GIMAP8
		KIAA0319
		MIR199A1
		SNORA23
		GGTLC2
		MYH6
		C3orf85
		SCAMP1-AS1
		RNF220
		LOC100133077
		OR2W3
		FAM124A
		POTEH
		SCRG1
		ASGR2
		CLEC7A
		OR5A1
		PRSS1
		KBTBD4
		ARHGEF7-AS2
		SNORA38B
		MIR4689
		PRSS58
		ZIC5
		SNORD115-23
		LGALS14
		RET
		SLC7A4
		LINC01486
		NPHS2
		CCNO
		EFCAB3
		TAS2R46
		TYRP1
		FAM186A
		UTP14C
		SNRPB2
		S100G
		GRIA1
		LYZL1
		N4BP2L2
		LINC01309
		LOC643201
		TRARG1
		KCNJ5
		NRTN
		RAI2
		LOC338963
		CACNA1C-IT3
		STX1B
		MIR4526
		KRT6B
		MIR649
		MIR519E
		OR51B2
		KRTAP5-10
		SNORD91A
		GNAZ
		LINC02544
		MIR30C2
		MIR515-1
		CD300E
		RBP2
		TMEM86A
		MIR1307
		MILR1
		DUXAP8
		PDCD11
		LINC-ROR
		PABPN1L
		TUBE1
		ITGAD
		SLC16A7
		OR3A2
		ADIPOR2
		RIMBP2
		HNF4A
		ZNF735
		LOC101928087
		CTD-2270F17.1
		URM1
		OR5H2
		NLRP8
		MIR548AO
		MIR548U
		MIR6800
		MYOG
		HTRA4
		DACT2
		LINC00440
		LINC02092
		COMMD2
		LIPK
		OR11G2
		HTR2A
		MIR548AJ1
		TFAP2B
		ASPHD2
		LINC01506
