# Supplementary material for: Epigenomic analysis identifies DTP subpopulation using HOPX to develop targeted therapy resistance in lung adenocarcinoma
Source: iScience. 2025 Apr 13;28(5):112387. doi: 10.1016/j.isci.2025.112387 (PMC12063144; doi:10.1016/j.isci.2025.112387)
Supplement: Table S6. Bayesian regulatory network node genes derived from signature genes of NCI-H358 DTP clusters, related to Figure 2 [file mmc4.xlsx]

## Sheet: Sheet1
Cluster3_sub-network1_ one-layer node gene	Cluster3_sub-network2_ one-layer node gene	Cluster3_sub-network3_ one-layer node gene	Cluster4_sub-network1_ one-layer node gene	Cluster4_sub-network2_ one-layer node gene
INPP4A	ARL6IP5	RNF181	MYLK	DCP2
RPP25	WASH7P	PLLP	MS4A6A	CHD1
TLR2	AFG3L1	NAPSA	NDRG2	CDC42SE2
SLCO2B1	SFRS16	TMSB10	SLC7A7	ALG12
PKD2	SFRS17A	RIMKLA	CD68	YTHDC2
SLC7A7	MZF1	VAMP8	TLR1	MAT2B
UQCRH	SNRNP70	ENTPD3	FTL	SMPDL3A
PLXDC2	CDK10	GGCX	TBC1D2B	ADM2
HSD17B14	IRF3	TMEM163	TNXB	APC
C15orf63	PEX10	LRRC20	SIGLEC1	KIF2A
RHOG	GRIPAP1	FOLR1	NCKAP1L	DMXL1
CCR1	NOC2L	TSTD2	BLNK	ATRX
F13A1	DMPK	TXNDC17	TMEM176B	BDP1
ADORA3	ANXA5	CACNB1	KIF26B	JMY
ARSB	DHX34	SFTA2	TMEM204	POLK
TREM2	FKRP	C16orf89	HCK	RASA1
KCNMA1	EMB	BOK	PTPRC	PJA2
TYROBP	SERPINB1	MUC21	CYTH4	ZSWIM6
DCN	TAF1C	TMEM150A	SLC15A3
CORO1C	DDX51	B3GNT8	AEBP1
IFI30	CDK3	ALDH2	ANGPTL2
LUM	KIFC3	BCAM	MXRA5
FPR3	SUV420H2	SLC48A1	BGN
SLC15A3	ATG4B	KANK1	S100A9
P2RX4	WNK2	CRTC1	DHX58
VGLL3	CAPN10	PSMB3	GIMAP4
FGF7	ACAP3	MALL	SSC5D
MRPS15	SPG7	GDF15	PHIP
CD84	CENPT	PPT2	ICAM2
RIN3	ATAD3A		S1PR2
DPT	ATAD3B		GIMAP6
DPYD	LUC7L		GIMAP8
EFNB1	GLTPD1		PODN
MDFIC	AURKAIP1		GATSL3
CSGALNACT2	D2HGDH		HVCN1
NOTCH2	B3GALTL		FAM101B
TLR4	HSPA1A		FPR1
SAMHD1	MRTO4		REV3L
SPRED1	PPP1R12C		TAGAP
SLFN5	TMEM201		DIO2
ARRB2	ARHGEF3		FGFR1OP2
NBL1			FNDC1
FAM168A			CDKN1B
FCGR2A			NTM
CMKLR1			VCAN
SPI1			OSCAR
RARRES2			CXCR7
PILRA			PGF
MS4A4A			SFTPC
KCTD12			CD248
MMP2			MSRB3
C1orf162			CD82
C1QA			PIK3IP1
C3AR1			LRRK2
PDGFRA			HLA-DOB
TIMP2			APOL3
LATS2			XAF1
NBPF14			LOC374443
LPCAT2			SAMD9L
SNTB2			INHBA
ACP5			GCA
SLC8A1			OLR1
FIBIN			TAPBPL
TIMP3			GLIPR2
FAP			DDX60
COX5A			ACACB
RENBP			ZBTB44
ZEB2			MYO9B
TGFBI			FCER1G
			CSF1R
			SLC1A3
			PSMB9
			LTBP2
			BATF2
			FLI1
			HLA-E
			SEMA5A
			KIAA0040
			PLCL2
			TENC1
			DNAJB5
			GMFG
			ODZ4
			GYPC
			SH3PXD2A
			MOXD1
			HCP5
			PTGS1
			HLA-F
			CSF2RB
			HLA-DOA
			HLA-DPA1
			HLA-DRB1
			HLA-DQA1
			HLA-DQB1
			AMOT
			MS4A4A
			FN1
			HLA-DRB5
			VSIG4
			PSMB10
			GNPNAT1
			LAMA2
			SLIT3
			PTPN7
			EHD3
			AXL
			AKR1B1
			NUAK1
			IKZF1
			TMEM119
			ITGA11
			IFI35
			HAVCR2
			RASSF2
			SP140
			ITGA5
			TUBB6
			ITGAL
			HLA-B
			KCNAB2
			OAS2
			DDX58
			ERAP2
			RSAD2
			HLA-DPB1
			ARHGAP31
			ARHGAP30
			SAMD9
			CRTAP
			MBNL1
			PROS1
			ABI3BP
			UTRN
			ITIH5
			PECAM1
			MRAS
			CTSH
			RASGRF1
			ICAM4
			KAZ
			OLFML1
			ITGBL1
			ISLR
			RAI2
			SFRP4
			C7orf58
			FPR3
			GAL3ST4
			GPNMB
			LHFPL2
			AFAP1L2
			C10orf54
			HTRA3
			MSR1
			PIP4K2A
			IL16
			SASH3
			COL14A1
			MAP4K1
			COL15A1
			COL16A1
			IL2RB
			COL1A2
			MLL2
			C1QTNF1
			SFRP2
			SPARC
			THY1
			ARHGEF9
			IRF9
			C3AR1
			FXYD6
			IGSF6
			LIMS2
			BCL2A1
			SERPING1
			S100A8
			COL4A4
			TBX2
			DOCK2
			COL5A1
			COL6A2
			STK10
			IRF8
			WDFY4
			COL6A3
			POSTN
			ENG
			PLXND1
			SLCO2A1
			THBS2
			COL5A3
			DACT1
			C18orf1
			OLFM1
			PCDHGC3
			ACVRL1
			FLJ10357
			CCR1
			EMILIN1
			COLEC12
			CYTH3
			CD3D
			LPXN
			CD3E
			PDGFRB
			IL10RA
			PRELP
			CD4
			CD163
			EMILIN2
			CD180
			CD6
			CD74
			BHLHE41
			SULF2
			CD86
			HDAC9
			PRNP
			ADAM28
			LDB2
			CD300A
			SP100
			SPP1
			CD300LF
			IFI16
			RNASE6
			ADAMTS2
			IFI44
			TRAM2
			FBN1
			DPYSL3
			SPI1
			GAS7
			IGFBP5
			HEPH
			SSPN
			IFIH1
			KIAA1274
			ARAP3
			DKK3
			FABP3
			SERPINE1
			ADAMTSL2
			SEPT4
			TMEM130
			MFAP4
			IFIT3
			ANTXR1
			OAS3
			LCK
			GUCY1B3
			PDGFRA
			PRRX1
			CLEC2D
			ITGB7
			FCGR3A
			CLEC7A
			IL3RA
			LILRB2
			COL5A2
			LOC541471
			C1S
			TBC1D10C
			C1R
			ADH1B
			UNC5B
			TFEC
